# Supplementary material for: miR-21 Plays a Dual Role in Tumor Formation and Cytotoxic Response in Breast Tumors
Source: Cancers (Basel). 2021 Feb 20;13(4):888. doi: 10.3390/cancers13040888 (PMC7924198; doi:10.3390/cancers13040888)
Supplement: Supplementary file 1 [file cancers-13-00888-s001.zip]

Archive with 2 entries (2 files):
- cancers-1095370-supplementary.docx
- Figure S4-Original Western Blot Figures.pptx
